# Supplementary material for: The Transcription Factor Elf3 Is Essential for a Successful Mesenchymal to Epithelial Transition
Source: Cells. 2019 Aug 9;8(8):858. doi: 10.3390/cells8080858 (PMC6721682; doi:10.3390/cells8080858)
Supplement: Supplementary file 1 [file cells-08-00858-s001.zip]

Archive with 11 entries (10 files):
- Supplementary Figure Legends.pdf
- __MACOSX/
- __MACOSX/._Supplementary Figure Legends.pdf
- Supplementary Tables.pdf
- __MACOSX/._Supplementary Tables.pdf
- Figure S3.jpg
- __MACOSX/._Figure S3.jpg
- Figure S2.jpg
- Figure S1.jpg
- Figure S5.jpg
- Figure S4.jpg
